# Supplementary material for: Impact of Insulin Resistance on Ovarian Sensitivity and Pregnancy Outcomes in Patients with Polycystic Ovary Syndrome Undergoing IVF
Source: J Clin Med. 2023 Jan 19;12(3):818. doi: 10.3390/jcm12030818 (PMC9918062; doi:10.3390/jcm12030818)
Supplement: Supplementary file 1 [file jcm-12-00818-s001.zip]

Archive with 2 entries (2 files):
- STROBE checklist.pdf
- Supplementary Table S1.pdf
